# Supplementary material for: Central Role of Hypothalamic Circuits for Acupuncture's Anti‐Parkinsonian Effects
Source: Adv Sci (Weinh). 2024 Aug 9;11(43):2403245. doi: 10.1002/advs.202403245 (PMC11578310; doi:10.1002/advs.202403245)
Supplement: Supplementary file 2 — Supplemental Table 1 [file ADVS-11-2403245-s001.xlsx]

## Sheet: Figure 1
f							g							i							j							k							l
Naïve	MPTP	MPTP+ACU	MPTP+Lido+ACU	SCNx+MPTP+ACU	MPTP+nonACU		Naïve	MPTP	MPTP+ACU	MPTP+Lido+ACU	SCNx+MPTP+ACU	MPTP+nonACU		Naïve	MPTP	MPTP+ACU	MPTP+Lido+ACU	SCNx+MPTP+ACU	MPTP+nonACU		Naïve	MPTP	MPTP+ACU	MPTP+Lido+ACU	SCNx+MPTP+ACU	MPTP+nonACU		Naïve	MPTP	MPTP+ACU	MPTP+Lido+ACU	SCNx+MPTP+ACU	MPTP+nonACU		Naïve	MPTP	MPTP+ACU	MPTP+Lido+ACU	SCNx+MPTP+ACU	MPTP+nonACU
378	249	349	140	53	131		21	4	21	12	7	1		9.8	4.3	7.96	5.32	4.23	4.1		38.5486	20.2028	31.972	22.7756	19.9912	13.25		63.6	64.4	54.5	33.3	50	44.4		75	45	81.8	35	36	44.4
415	260	291	168	14	171		15	11	15	1	6	1		9.6	5.5	7.16	5.42	5.17	4.5		38.0481	15.0867	36.3223	23.3243	18.8015	23.5		66.7	50	62.5	25	45.45	50		75	55.6	71.4	45.1613	42.105	37.5
391	253	373	232	64	120		22	8	17	11	6	7		10.7	3.9	8.31	6.34	5.65	3.8		39.5289	25.2948	31.4384	27.3366	24.0681	21.75		62.5	44.4	75	45.4545	33.33	53.8		60	58.8	50	36	45.4545	57.1
382	345	324	237	4	197		16	13	20	13	2	2		8.6	4.52	8.53	4.35	6.51	5.9		43.8744	16.0154	40.48	15.26	15.09	22.25		63.6	35.7	81.8	52.9411	35.7	50		63.6	50	63.6	44.44	55.55	55.6
480	92	323	142	61	192		16	10	27	6	11	3		9.5	5.84	7.3	5.64	5.22	5.7		25.25	12.5	31.25	25.35	26.5	21.25		77.77	50	82.3529	50	52.25	40		82.3529	44.4444	83.33	28.57	28.57	25
389	124	346	216		225		26	8	22	10	6	3		10.3	5.91	6.23	5.7	5.35	6.2		30.5	17.25	28.5	24.25	24.75	22.5		86.36	33.3333	75	44.4444	53.8	44.4		83.3333	36	73.333	56.52	30.68	50
388	234	409	321		125		23	2	14	5	3	10		10.64	5.84	8.87	6.8	6.34	7.16		43	18.25	29	25.75	24.35	16.51		78.94	52	72.72	66.6667	50	37.5		80	37.5	75	37.5	20	50
438	152	308	285		156		18	7	19	8	4	12		9.54	5.18	9.75	4.56	4.54	6.48		46.25	23	28.25	26.5	25.13	15.32		82.3529	53.8462	76.92	45	33.3333	22.2		57.153	55.555	69.6541	42.85	25	42.9
391	160	405	176		173		32	4	29	10		10		8.46	4.16	10.11	6.12	5.1	5.67		35.75	15.25	37.75	17.35	16.65	15.79		75.35	45.25	65.23	50	45	52.2525		76.47	60.351	57.217	45.4545	30.7635	41.7
328	139	376	206		152		23	5	27	9		8		8.87	5.64	10.76	6.35	5.32	5.47		45.5	27.25	26.5	18.25	17.25	25.14									75	40	77.7777	50	40	50
361	153	346	253				37	3	22	8		8		10.33	5.31	9.82			5.56		38.51	26.68	31.84			24.16									81.8181	30.76	73.6842	60	57.3517	38.64
405	162	318	297				33	6	21	10		6		9.35	6.52	9.53					34.51	25.72	32.15			14.48
396	136	371					29	5	26	8		7		9.48	6.81	9.45					44.88	15.68	41.53			22.24
413	143	480					32	8	24	5		4		8.38	5.49	8.95					41.56	15.26	37.44			17.88
385	128	438																								15.6
415	138	426																								13.2

## Sheet: Figure2
e				i
Rt. ACU	Rt. nonACU	Lido + Rt. ACU		CTL	CNO
4.6929	-0.12123	-0.11314		17.1794	24.6514
2.34533	-0.41566	1.67542		12.3595	32.3894
5.3209	2.72448	4.89869		13.8131	24.3132
4.9284	3.4235	2.3063			26.2464
7.78437	0.129961	1.10336
6.1144	1.86483	0.27516
1.46949	3.10689	1.65084
6.48113	0.702639	1.76952
5.43893	2.37543	2.79438
4.92191	0.336531	0.045346
5.02767	2.60925	2.62089

## Sheet: Figure3
b						c						e						f						g						h						j
Naїve	CTL	Acu	hM4Di + Acu	hM3Dq		Naїve	CTL	Acu	hM4Di + Acu	hM3Dq		Naїve	CTL	Acu	hM4Di + Acu	hM3Dq		Naїve	CTL	Acu	hM4Di + Acu	hM3Dq		Naїve	CTL	Acu	hM4Di + Acu	hM3Dq		Naїve	CTL	Acu	hM4Di + Acu	hM3Dq		Naїve	CTL	Acu	hM4Di + Acu	hM3Dq
356	33	292	40	344		13	0	25	5	16		7.835	6.204	8.422	4.218	5.724		35.343	11.72	31.6	12.7	28.926		60.7143	52.6316	75	28.5714	73.913		80	28.5714	68.421	20	80		184.658	125.122	284.008	65.1454	242.839
392	112	285	92	241		20	0	21	3	22		7.946	5.831	8.319	3.945	7.427		33.042	15.293	30.4	12.3	33.337		86.3636	48	80	33.3333	79.3103		67.1429	20	69.2308	40	48		163.591	73.0198	118.957	66.6287	237.02
426	25	253	89	257		12	8	18	4	15		7.934	6.125	8.153	4.841	8.511		33.573	14.768	29.8	11.8	30.613		86.9565	47.0588	70	40	72.2222		77.7778	42.8571	72.7273	37.5	53.8462		181.227	91.7395	221.994	63.998	164.412
451	132	273	21	480		17	7	26	3	34		8.346	4.227	9.118	5.641	6.471		31.232	11.385	28.3	11.3	24.486		63.6364	57.1429	94.4444	20	67.8571		68.421	25	76.9231	25	70		115.096	122.967	109.634	173.534	50.6262
480	148	348	40	369		26	0	13	5	33		8.192	4.2	8	5.056	7.2		32.496	13.119	28.6	13.8	27.19		73.3333	50	71.4286	40	81.25		80	33.3333	69.2308	40	70.5882		240.673	93.5511	118.612	157.412	129.956
480	103	375	55	480		15	8	24	6	31		7.536	4.68	8.928	4.32	10.688		34.2	12.543	26.5	14.8	28.966		79.3103	58.8235	61.9048	33.3333	70		73.6364	44.4444	76.9231	30	73.3333		112.794	152.011	145.793	61.251	226.309
391	173	387	92	421		27	2	25	4	36		8.8896	5.76	7.536	5.856	10.56		33.2	11.665	25.1	13.2	24.94		76.9231	44.4444	66.6667	50	65.3846		64.2857	25	64.2857	25	66.6667		168.565	125.092	277.487	34.3839	178.794
432	167	415	30	382		19	8	20	5	28		8.784	4.08	9.728	5.641	7.176		32.5	11.587	23.5	12.1	26.806		64.2857	40	87.5	36.36	73.3333		71.4286	30	80	33.3333	63.6364		211.725	94.4633	138.674	73.0498	318.437
480	42	356	85	374		25	0	18	0	38		9.792	4.248	9.696	3.841	9.096		31.3	10.699	27.6	13.7	29.268		73.3333	40	73.6842	31.25	71.4286		75	20	72.7273	16.6667	65.2174		130.497	53.4457	156.719	154.695	111.922
326	31		36	272		20	2		5	27		10.224	5.952	8.88	5.9904	10.7904		29.9	15.232	22.6	9.6	32.226		81.25	54.5455		26.66	69.5652		66.6667	25		14.2857	75		178.314	86.6666	265.548	142.162	98.7108
349	45		47	396		30	5		4	26		8.496	6.264	7.68	5.8368	8.6784			13.2	25.8	15.5			72	20		33.3333	61.1111		80	23.0769		27.2727	73.3333
480	36		98	426		25	7		4	23									12.7	23.5	18.6			68.1818	37.5		33.3333	75		78.5714	20		50	76.9231
480	39		70	411		23	5		3	19									15.8					73.913	28.5714		40	86.6667		75	50		50	75
368	85			389		20	2			20									16.1					83.3333	33.3333			82.3529		80	50		57.14	81.25
325	79			219		18	3			11									15.2					82.3529	28.5714			80.76		76.1905	52.17		41.66	70
426				190		17				12														88.8889				88.88		72.2222	48.27			66.6667
436				245		21				16														80				88.46		70	62.5			69.2308
480				385		15				18														65.2174				60.8696		81.25				61.1111
480				392		14				16														72.7273				72.7273		82.3529				71.4286
				426						17																		78.5714						68.75
				361						18																		84.6154						72.2222
																																		72.72
																																		83.33

## Sheet: Figure4
h
Left			Right
EGFP+	214		EGFP+	0
mCh++GFP+	13		mCh++GFP+	0
mCh+	78		mCh+	207
k
mCherry+	GFP+
-37.5048	-25.404
-42.755	-29.4508
-34.3944	-32.1515
-31.3483	-26.5195
-30.4538	-29.3018
-27.2347	-25.4461
-33.3615	-33.0122
-38.3199	-29.6903
-30.9888	-29.4533
-27.1423	-28.87

## Sheet: Figure5
b						c						d						e						g						h
Naїve	CTL	Acu	hM4Di + Acu	hM3Dq		Naїve	CTL	Acu	hM4Di + Acu	hM3Dq		Naїve	CTL	Acu	hM4Di + Acu	hM3Dq		Naїve	CTL	Acu	hM4Di + Acu	hM3Dq		Naїve	CTL	Acu	hM4Di + Acu	hM3Dq		Naїve	CTL	Acu	hM4Di + Acu	hM3Dq
480	7	293	63	236		21	5	16	4	16		77.7778	50	85	75	30.7692		78.5714	28.5714	69.2308	55.5556	44.4444		9.36	5.04	8.5056	7.48	8.4		33.5	14.7	31.1	18.3	25.4
453	24	395	27	257		18	3	19	8	17		72.7273	25	75	50	28.5714		68.421	25	75	62.5	33.3333		8.256	5.9328	10.7664	5.3584	6.864		30.2	16.2	30.2	17	24
313	5	279	33	153		26	4	17	8	22		85	50	82.3529	66.6667	37.5		69.2308	42.8571	57.1429	57.1429	44.4444		8.76	4.704	7.424	4.5312	7.685		34.5	15.8	29.2	14.1	20.2
297	13	368	46	195		24	7	15	8	19		84	27.2727	76.9231	66.6667	22.2222		73.6842	42.8571	75	55.5556	25		8.064	6.944	10.016	4.768	8.824		32.4	16.9	28.7	15.2	23.4
332	5	431	72	171		16	5	17	9	23		75	25	81.25	60	53.8462		65	25	57.1429	50	33.3333		11.056	5.328	8.784	6.552	9.264		35.3	15.2	29.6	13.4	26.6
352	31	318	37	182		20	5	17	7	18		65.2174	33.3333	85.7143	60.8696	44.4444		80	37.5	75	58.3333	45.4545		10.872	5.6	10.608	6.472	8.379		32.3	13.1	27.4	13.8	26.4
435	45	345	59	244		19	4	20	4	16		94.4444	33.3333	72.7273	72.2222	27.2727		73.6842	30.7692	69.2308	60.8696	40		9.5808	5.2032	8.0448	5.272	7.8964		31.5	13.6	26.5	18.2	26.8
480	15	462	84	289		21	7	19	5	19		81.25	45.4545	92.8571	75	30		81.8182	29.4118	61.5385	57.1429	38.4615		9.96	6.6048	9.1352	7.488			32.1	17.3	28.1	15.4
457	36	458	15			24	6	16	6			75	20	81.8182	75			63.6364	25	68.75	60			8.608	5.3376	10.2135	4.8			30.1	21.5	26.3	16.2
387	24	369				19	4	15				72.7273	33.3333	68.75				60	20	76.4706				7.4112	5.568	8.8642				30.2	19.6	22.4
480	42	354				10	4	18				80.95	52.9412	84.6154				77.7778	37.5	80
337	44					8	4					76.19	33.3333					57.1429	28.5714
380	23					15	5					86.36	27.2727					64.7059	25
	39					9	4					78.94						50	20
						12						66.6667						85.7143	66.6
						13						95						73.6842	62.5
																			32
																			52.94
																			41.66
j						k						l						m						o						p
Naїve	CTL	Acu	hM4Di + Acu	hM3Dq		Naїve	CTL	Acu	hM4Di + Acu	hM3Dq		Naїve	CTL	Acu	hM4Di + Acu	hM3Dq		Naїve	CTL	Acu	hM4Di + Acu	hM3Dq		Naїve	CTL	Acu	hM4Di + Acu	hM3Dq		Naїve	CTL	Acu	hM4Di + Acu	hM3Dq
326	8	187	136	19		25	4	17	14	3		59.0909	33.3333	71.4286	43.75	75		73.3333	26.6667	70	36.3636	75		7.6032	5.112	7.272	4.56	4.896		34.7	18.6	29.7	17.2	22.3
397	6	352	245	63		17	2	18	13	7		89.4737	33.3333	69.5652	50	80		68.421	33.3333	70	35	75		9.12	4.3008	7.8528	4.8768	4.216		36.1	15.2	33.8	15	20.1
312	21	203	213	95		24	2	21	15	14		70	40	80.9524	53.3333	54.5455		62.5	33.3333	77.2727	42.8571	66.6667		10.208	4.968	6.216	6.072	4.368		32.4	14.8	28.5	14.5	19.6
329	14	388	311	35		26	4	15	15	15		77.7778	30	82.3529	50	50		83.3333	40	69.5652	42.1053	66.6667		8.112	4.08	8.704	5.0688	5.184		35.3	12.9	27	16.9	23.1
480	26	352	153	28		18	6	16	13	8		70.5882	50	77.2727	47.3684	64.2857		78.5714	20	71.4286	25	60		7.3152	3.624	6.32	4.608	4.512		35.8	14.7	31.4	21.1	22
357	87	352	231	36		21	7	19	11	8		73.913	40	90	33.3333	81.25		72.2222	25	78.5714	46.6667	73.3333		9.2928	4.848	7.396	6.7072	5.056		35.1	15.9	25.7	23.8	17.8
480	45	261	189	73		20	3	18	16	5		71.4286	25	66.6667	30.4348	50		70		76.4706	46.6667	72.2222		8.544	5.213	7.531	5.04	4.352		33.2	14.4	27.1	22.5	16.4
326	26	429	225	16		18	5	21	15	7		69.5652	33.3333	76.4706	44.4444	62.5		70	33.3333	66.6667	45.1613	70.5882		9.6	4.553	6.879	4.944	6.624		30.6	13.6	22.7	22.6	13.8
480	63	418	158	37		23	5	16	17	11		88.2353	40	84.6154	50	72.7273		71.4286	28.5714	75	42.1053	83.3333		7.296	5.754		7.56	4.032		36.4	16		23.4	18.6
287	82	365	133	52		23	6	14	13	7		90	33.3333	78.2609	45	83.3333		78.5714	37.5	78.9474	36	57.1429		8.2752	4.868		6.408	4.512		33.8	21.5		22.7	20.2
397	135	389				17	6	17				80.9524	31.57	76.4706				72.7273	33.3333	82.3529				8.6425	5.438					32.6	17.6
384	126					18	7					56.5217	29.16					75	44.4444						4.234						16.5
480	116					20	2					83.3333	23.52					70	50
374	107					17	5					87.5	34.78					75	47.05
260						18						80						70	56.52
480						20						72.7273						81.8182	62.5

## Sheet: Figure6
b							g
Naïve	MPTP	MPTP+ACU	MPTP+MCH	MPTP+7c+ACU	MPTP+7c		Naïve	MPTP	MPTP+ACU+shScr (SNpc)	MPTP+ACU+shMCHR1 (SNpc)	MPTP+ACU+shScr (HPC)	MPTP+ACU+shMCHR1 (HPC)
480	158	451	163	125	121		325	34	326	147	301	290
372	184	360	153	247	134		342	87	412	281	316	298
480	188	301	220	158	162		429	132	388	254	356	336
445	112	382	371	100	104		323	81	295	243	385	364
400	104	363	261	252	176		356	94	305	108	390	388
408	110	277	480	213	304		377	85	314	142	408	393
							414	95	255	168	304	316
c							356	117	278	172	343	327
Naïve	MPTP	MPTP+ACU	MPTP+MCH	MPTP+7c+ACU	MPTP+7c		371	145
14	5	15	6	8	4		415	58
20	7	14	6	5	4			75
14	3	12	6	4	2			92
12	1	14	14	10	0			97
12	1	10	10	6	5			143
16	1	9	12	4	3
							h
d							Naïve	MPTP	MPTP+ACU+shScr (SNpc)	MPTP+ACU+shMCHR1 (SNpc)	MPTP+ACU+shScr (HPC)	MPTP+ACU+shMCHR1 (HPC)
Naïve	MPTP	MPTP+ACU	MPTP+MCH	MPTP+7c+ACU	MPTP+7c		24	12	27	15	30	31
62.5	53.8	69.2	50	44.4	14.2		30	16	24	17	28	27
75	46.2	72.7	66.7	57.1	44.4		25	9	26	13	27	26
81.8	42.9	71.4	63.6	42.9	55.6		22	15	21	20	27	25
78.6	55.6	66.7	63.6	50	50		23	6	25	23	26	23
66.7	54.5	66.7	66.7	63.6	60		20	13	23	16	22	20
87.5	50	77.8	62.5	57.1	56.3		19	8	20	15	25	24
							31	13	18	14	24	19
e							27	16	21	15
Naïve	MPTP	MPTP+ACU	MPTP+MCH	MPTP+7c+ACU	MPTP+7c		26	14
81.8	50	71.4	60	45	37.5		25	13
83.3	44.4	80	75	50	44.4		30	8
66.7	50	66.7	63.6	50	50		26	7
84.2	42.9	71.4	60	55.6	57.1			10
71.4	50	61.1	75	50	55.6			11
66.7	16.7	69.2	60	58.8	30.8
325							i
							Naïve	MPTP	MPTP+ACU+shScr (SNpc)	MPTP+ACU+shMCHR1 (SNpc)	MPTP+ACU+shScr (HPC)	MPTP+ACU+shMCHR1 (HPC)
							79.1667	63.6364	68.421	70	67.8571	41.6667
							80.9524	66.6667	80.9524	36.8421	79.3103	61.9048
							83.5723	45	73.913	75	80	63.1579
							87.2432	63.1579	69.2308	57.1429	75.8621	64.7059
							72.7273	53.8462	56	75.8621	71.4286	68.421
							73.6842	43.75	75.3472	69.2346	70	70.5882
							69.5652	54.372	77.32	73.212	73.6842	43.75
							81.8182	67.322	71.1567	54.5455	83.3333	58.8235
							78.5714	58.3333		50
							85.7143	65
							71.4286	57.1429
							78.5714	63.6364
							76.9231	55.1724
								51.7241
								53.8462
								54.5455
							j
							Naïve	MPTP	MPTP+ACU+shScr (SNpc)	MPTP+ACU+shMCHR1 (SNpc)	MPTP+ACU+shScr (HPC)	MPTP+ACU+shMCHR1 (HPC)
							100	60	40	50	78.947	62.727
							85.714	38.462	81.818	60	81.818	49.231
							86.231	53.846	71.429	40	75	46.667
							73.2641	54.545	60	58.846	84.615	57.143
							66.667	50	91.667	76.923	64.706	54.545
							68.182	14.286	81.43	71.36	89.474	53.846
							70	52.437	85.234	78.4367	73.333	66.667
							85.714	55.37	75.2436	53.333	70.588	61.429
							84.211	42.857		57.5
							88.235	60
							80	50
							76.471	36.364
							70.588	53.846
								57.143
								57.143
								55.556

## Sheet: Figure7
e					i					j					k					l					o					p
Control	MCH	MPP+	MPP+MCH		Naive	MPTP	MPTP+ACU	MPTP+hM3Dq		Naive	MPTP	MPTP+ACU	MPTP+hM3Dq		Naive	MPTP	MPTP+ACU	MPTP+hM3Dq		Naive	MPTP	MPTP+ACU	MPTP+hM3Dq		Naive	MPTP	MPTP+ACU	MPTP+hM3Dq		Naive	MPTP	MPTP+ACU	MPTP+hM3Dq
98	17	90	65		457.66	1447.93	536.99	533.96		89.4279	573.569	111.861	111.696		603.21	865.32	471.22	574.82		120.845	243.348	69.2127	101.089		17	92	30	46		1.25	3.75	1.6	2.5
91	15	103	54		1117.85	3441.72	320.44	644.33		222.9	1374.52	48.0334	170.986		394.52	1511.8	371.24	798.62		73.6125	446.202	41.7384	47.5236		18	55	21	25		1	2.167	1.167	1.5
96	19	105	42		1378.54	2920.05	755.04	293.97		369.32	1130.08	177.392	54.912		448.64	1412.63	721.94	628.64		123.972	449.126	57.5359	210.086		21	50	35	29		1.667	2.4	1.667	1.5
102	20	99	48		1012.74	2202.01	472.61	318.5		259.256	889.797	24.5503	63.4281		498.43	306.67	347.38	626.48		163.665	80.3369	27.9325	322.794		13	57	32	22		1	3	1.4	1
75	34	84	69		1285.02	571.53	973.95	236.3		333.71	276.239	111.161	42.8229		340.07	727.41	563.96	644.02		88.8097	228.967	68.3805	120.089		16	62	26	22		1	2.6	2	2
80	38	70	51		518.49	681.03	754.68	597.51		110.372	294.112	49.6478	126.717		892.14	1847.01	581.83	1007.09		166.201	618.305	57.3399	67.7816		25	37	24	24		1.4	2	1.6	1.75
					1219.51	3605.5	604.05	220.39		259.742	1655.71	63.397	115.758		457.96	796.74	493.19	997.84		47.288	221.959	44.6537	166.666		19	35	29	25		1.333	1	1.5	1
f					552.25	2976.12	689.38	190.72		24.046	1276.78	58.4355	92.3944		361.39	844.63	358.4	891.46		29.7696	225.551	19.0089	128.689		20	26	37	18		1	1	1.5	1
Control	MCH	MPP+	MPP+MCH		1066.89	956.92	522.04	860.02		49.171	374.808	52.2851	446.732		936.68	985.59	404.95	818.69		166.559	295.927	57.0579	43.5438		28	32	11	13		1.25	1.5	1	1
104	15	103	66		565.89	1228.73	799.8	170.65		25.6677	538.866	102.588	86.3084		344.23	974.43	435.2	651.52		29.8375	292.78	135.704	228.744		21	29	33	32		1	1.5	1	1.167
102	14	105	57		611.78	549.03	528.66	317.36		33.2674	233.284	44.9082	148.6		355.15	1145.48	548.43	424.39		38.405	500.214	50.1492	148.52		17	22	18	13		1	1.25	1	1.5
108	19	110	43		1393.67	1237.63	356.08	170.42		88.2527	364.861	115.377	35.7364		695.94	729.84	405.23	525.57		99.1874	314.868	40.3908	96.5928		17	23	28	17		1.2	1.167	1	1.5
94	26	84	47		1088.47	334.02	516.42	389.69		67.8827	90.4742	170.107	97.3091		546.46	906.22	428.85	473.51		101.176	368.601	59.4612	234.973		22	24	26	13		1.2	1.75	1.2	1
98	30	70	65		362.47	2305.88	356.26	512.21		22.9426	816.21	14.6313	156.34		210.26	764.18	575.61	635.12		24.5066	364.645	37.7862	95.3852		14	35	37	13		1.25	1.333	1.286	1
82	34	100	54		441.93	487.77	331.79	572.54		27.9776	132.063	66.1508	445.796		298.35	726.28	540.79	819.42		34.4865	300.462	63.5727	151.224		41	26	31	31		1.333	2	1	1.286
					1545.35	551.74	264.99	748.87		139.021	143.116	44.975	581.844		319.55	985.71	723.35	629.17		39.6051	416.696	67.8602	72.2406		24	41	33	17		1	1	1.2	1.25
g					1000.48	657.8	264.37	332.3		62.5518	184.904	35.6373	251.105		641.87	727.14	569.03	527.18		93.9721	295.107	64.915	134.952		15	40	19	27		2	2.25	1.6	1.6
Naive	MPTP	Acu	Gq		477.84	1006.69	161.97	813.99		32.5975	329.534	23.6231	310.064		443.55	643.42	893.9	466.32		62.4927	264.318	103.923	139.172		27	36	27	18		1	1.833	1.25	1
1	0.642248	1.20032	0.94562		435.79	1857.08	155.78	724.09		30.893	591.303	18.9253	287.538		447.94	645.96	311.91	274.29		58.1471	263.79	152.497	65.9992		22	44	25	20		1	1.5	1.2	2
0.89982	0.65442	1.10305	0.94523		1004.12	815.27	146.06	469.46		126.624	249.777	18.3861	182.272		318.86	1150.4	525.24	746.82		34.7476	358.72	54.3299	79.0928		10	44	29	12		1.5	1.884	1.5	1
0.914523	0.719452	1.06788	1.00983		972.82	822.7	508.33	760.95		65.9231	242.732	108.389	315.39		305.07	849.79	704.1	1084.73		30.0956	289.473	15.6389	244.331		8	40	10	23		1.5	1.8	1.5	1
					549.13	1944.75	267.08	817.26		31.1095	612.603	42.8258	410.228		377.25	1762.94	995.83	531.52		41.7803	590.807	51.4434	233.697		12	48	20	29		1	2.646	1	1.75
t					1000.48	923.99	432.72	653.49		44.3608	276.528	88.5031	735.767		180.06	985.68	467.83	323.93		26.0942	319.988	57.6913	99.0597		21	33	21	22		1	1	1.25	1.25
Naive	MPP+	100 nM MCH	200 nM MCH		477.84		554.72	466.4		26.8991		127.364	520.928		371.33	668.43	665.32	626.77		35.2538	181.537	22.5131	116.129		17	23	14	14		1	3.5	2	2
128.29	104.08	179.62	223.52		435.79		396.92	382.08		63.3836		64.7755	439.291		694.97	921.74	817.58	406.86		96.6927	288.788	37.3127	154.632		19	50	12	14		1	1	1	1.333
101.01	118.68	108.72	158		1004.12		140.96	1390.96		42.4376		16.7427	325.718		304.14	970.49	623.59	223.77		63.828	353.288	21.7617	238.222		29	67	31	13		2	3	2.5	1
140.89	76.3	96.54	128.74		972.82		737.21	535.17		164.086		139.344	83.8278		384.27	1112.57	368.58	807.94		111.86	361.957	44.3534	404.832			35	16	13			1.222	1.4	1.667
147.82	85.53	168.48	119.03		549.13		196.18	603.31		33.1579		21.0585	91.366		214.35	892.99	601.38	547.91		57.2252	398.11	96.1941	270.451			27	15	29			1.167	1	1.8
175.84	90.87	82.4	161.32		685.64		413.7	1046.54		42.4471		43.1324	122.357		658.39	664.66	683.66	443.38		225.98	277.439	39.517	282.687			24	17	24			1.5	1	1.25
					364.29		208.73	408.25		40.117		17.5973	61.4584		269.78	716.93	479.12	931.52		36.8616	303.876	25.4393	285.988			46	21	16			1.5	1.4	1
					905.65		450.31	612.37		45.52		47.1947	329.995		451.13	324.46	941.49	467.61		71.1127	129.744	43.5839	479.359			32	25	20			1.833	1	1.2
					639.45		622.6	385.52		37.5791		88.6535	187.944		426.76	1133.98	543.75	630.81		72.9505	477.097	28.0852	457.679			30	19	15			2.5	1	1
					1805.39		938.55	835.05		69.6537		115.448	136.952		551.22	513.93	655.19	273.98		66.4267	215.491	97.1058	430.13			31	11	13			1.4	1	1.333
					345.95		550.12	445.64		69.0387		55.7331	79.0667		558.48	390.11	360.34	520.2		64.6278	129.829	40.4055	378.997			75	16	17			2.4	1.25	1.25
					613.08		664.34	557.74		61.2299		79.6921	74.9575		410.69	682.04	447.14	570.43		59.7071	311.808	25.9974	292.828				18	18				1.2	1
					437.93		619.03	900.93		27.8782		190.213	76.8039		281.04	642.95	608.74	298.72		37.7807	256.868	16.8705	166.989				12	22				1.25	1.2
					599.67		715.88	738.87		82.6688		228.068	76.6998		249.18	985.9	221	430.48		32.2401	431.276	86.6669	191.612					18					1
					421.96		349.46	1318.01		50.4989		82.5777	168.144		744.51	1093.86	669.42	1020.14		116.768	419.803	14.3851	179.297					12					1
					604.07		137.03	946.36		490.278		37.6493	94.1013		798.77	521.07	1232.66	917.8		95.8368	199.906	14.0886	289.532					13					1
					945.16		334.03	726.96		218.413		73.6699	213.347		979.87		852.14	490.06		180.862		24.6526	376.072					22					1
					608.68		289.25	558.38		15.7795		66.7569	410.481		636.03		783.9	618.01		177.418		62.7533	243.439
					491.25		671.28	437.99		212.826		171.767	325.365		533.19		933.31	835.74		177.72		158.599	207.76
					809.57		852.66	419.02		281.843		329.082	306.86				1042.96					73.3057
					93.35		234.79	574.12		27.6457		13.6548	443.358				958.72					26.9039
					812.29		396.37			45.7832		25.2378					1299.68					46.8817
					1312.3		302.14			33.3635		27.9948					820.91					34.6321
					213.55		412.82			32.0754		25.7748										84.8501
					1235.95		239.44			145.87		12.5495										47.7226
					1348.56		615.25			90.5333		46.5994										18.5773
					372.96		762.75			38.2726		94.2926										34.4778
					439.27		448.85			12.741		34.4973										32.1721
					346.74		216.44			9.7969		121.556										59.3553
					340.35		354.15			20.612		198.836										69.9849
					1163.64		518.45			53.108		292.841										44.3388
					717.15		302.51			21.846		178.826										142.029
					555.34		499.95			155.464		267.376										103.772
					251.15		365.84			183.764		191.886										279.804
					184.45		228.81			174.965		11.4461										102.829
					445.46		281.03			382.027		159.516										187.248
					804.08		162.55			205.234		89.0802										189.947
					473.24		463.04			30.502		256.335										164.798
					377.81		257.84			101.414		138.195										109.931
					399.01		228.35			335.908		125.932										145.006
					418.57		322.52			359.606		181.84										154.375
					779.11		742.4			240.006		37.0696										189.85
					499.07		493.24			144.93		123.732										131.154
					135.77		561.71			104.995		146.832										155.805
					558.78		396.02			175.101		85.7357										190.052
					1215.69		279.18			155.4		66.16										179.159
					1514.42		483.71			195.419		125.348										244.852
					1107.41		350.51			281.669		89.0556										184.062
					568.42		341.41			251.643		80.0187										329.18
					540.13		859.7			84.485		235.288										93.6912
					703.78		417.05			64.9505		113.181										143.653
					714.16		252.37			175.158		95.6595										240.955
					474.32		597.15			273.394		263.231										353.94
					734.93		224.41			168.98		74.1446										159.663
					710.59		977.8			185.135		402.542										240.352
					1322.76		548.52			317.846		294.846										300.798
					479.06		817.69					421.948										206.913
					1094.81		322.68					152.039										118.632
					1462.19		384.2					201.835										213.946
					937.09		714.21					369.058										262.046
					953.37		448.51					243.122										169.739
					2052.69		1139.22					474.645										334.351
							689.45					216.498										190.282
							586.19					197.233										269.293
							425.44					138.056										126.597
							347.86					115.586										161.555
																						211.414
																						80.6286
																						236.943
																						358.888
																						276.26
																						206.048
																						309.768
																						348.285
																						262.467
																						368.831
																						222.654

## Sheet: Supplementary figure1
c				d				e				f				h				i
Naïve	MPTP	MPTP+ACU		Naïve	MPTP	MPTP+ACU		Naïve	MPTP	MPTP+ACU		Naïve	MPTP	MPTP+ACU		Naïve	MPTP	MPTP+ACU		Naïve	MPTP	MPTP+ACU
356	33	291		13	8	9		70	53.8462	62.5		50	20	71.4286		10.512	7.238	7.795		38.6	16.3	28.5
372	27	78		17	4	10		78.5714	60	45		60	33.3333	33.3333		9.312	4.531	8.832		28.3	17.5	21.3
332	35	165		11	4	12		81.8182	41.1765	71.4286		83.3333	28.5714	62.5		9.472	4.448	8.496		36.5	19.8	18.9
422	20	62		16	1	13		58.3333	54.1667	70.5882		66.6667	50	57.1429		9.696	4.448	6.576		35.3	21.8	20.6
298	41	212		17	5	11		61.5385	57.8947	33.3333		75	33.3333	40		8.448	4.104	8.3712		35.7	16.5	22.3
314	26	122		23	6	7		71.4286	50	66.6667		62.5	40	33.3333		9.168	6.374	5.64		32.1	14.3	23.4
480	125	141		10	7	5		50	52.1739	69.2308		66.6667	66.6667	70		9.504	6.48	5.28		26.5	11.8	26.4
331	95	271		18	6	9		87.5	28.5714	60		80	50	66.6667		8.272	3.96	5.28		34.2	13.5	21.6
480	76	186		16	9	12		55.5556	53.3333	57.1429		66.6667	33.3333	57.1429		9.058	4.48	5.888		35.1	16.7	23.1
480	98	99		19	7	6		69.2308	52.6316	45		80	20	50		12.403	7.12	7.04		37.6	18.8	19.5

## Sheet: Supplementary figure2
f
Lt. ACU												Lt. nonACU
Time(s)/Cell Status	001	002	003	004	005	006	007	008	009	010		Time(s)/Cell Status	001	002	003	004	005	006	007	008	009	010
-5	-0.38308	-0.979	0.616151	-0.63687	-0.4312	-1.11868	-0.46907	-0.94057	-0.34099	3.40428		-5	-0.61645	-0.3234	-0.50374	0.564264	-0.2126	-1.12233	-0.04735	-0.82538	-0.84595	-0.552
-4	-0.45094	-0.323	1.0674	-1.06744	-0.4361	-1.6655	-0.58481	-0.83805	0.04813	-0.25753		-4	-0.70539	-0.18776	-0.57034	0.511271	-0.4899	-1.18678	-0.29715	0.065552	-0.87816	-0.33498
-3	-0.48354	-0.33687	1.08173	-0.7887	-0.1243	-1.33159	-0.76069	-0.68928	1.0798	0.683166		-3	-0.83453	-0.10451	-0.5661	0.698756	-0.4236	-0.96319	-0.37948	0.177959	-1.04245	-0.2916
-2	-0.47233	-0.61558	1.15806	-0.96951	0.00036	-0.86045	-0.8016	-0.7334	1.77987	-0.94881		-2	-0.97568	-0.2665	-0.55313	0.497602	-0.4483	-1.18834	-0.41583	-0.04683	-1.33685	-1.12504
-1	-0.47315	-0.61735	0.457193	-0.62037	-0.3633	-1.19948	-0.50733	-0.68451	1.83025	-0.93803		-1	-0.56607	-0.05838	-0.50543	0.452579	-0.2405	-1.03481	-0.41263	-0.64596	-1.38962	-1.44646
0	-0.40208	-0.62678	0.173169	-0.70831	-0.5433	-0.55083	-0.47556	-0.2115	2.09798	-0.84724		0	-0.45801	0.12152	-0.509	-0.42346	-0.4059	-1.07778	-0.47054	-0.50333	-0.50326	-0.42139
1	-0.38071	-0.77891	-0.16479	-0.60008	-0.287	-0.00554	0.02025	0.128104	1.76653	-0.24107		1	-0.47709	-0.1537	-0.31965	-0.30069	0.79273	-0.70681	-0.2918	-0.31416	-0.09139	-0.24141
2	-0.50326	-0.73192	-0.15253	-0.49464	-0.037	1.12397	-0.11872	-0.65764	1.72267	-1.23859		2	-0.53937	-0.43204	-0.34291	-0.16178	0.0114	-0.8627	-0.42514	0.1931	0.624176	0.903045
3	-0.33776	-0.7162	0.415122	-0.66486	-0.0807	0.260914	-0.06684	-0.41355	1.01019	-0.77361		3	-0.50086	1.5014	-0.18718	0.202708	0.24766	-0.27378	-0.3454	-0.51431	0.40732	1.59656
4	-0.26779	-0.62475	0.423315	-0.66829	-0.2979	0.158132	0.091224	-0.93067	0.081554	-1.28119		4	-0.50423	3.0626	-0.32864	-0.20802	0.09971	-0.28567	-0.14867	-0.99071	0.502647	0.332569
5	-0.3889	-0.66325	1.36951	-0.3743	-0.0514	-0.11104	0.026226	-0.87119	0.897945	-0.48585		5	-0.55308	5.24366	1.3074	-0.13979	-0.0372	-0.13743	-0.39324	-0.55129	0.12736	1.39515
6	-0.39627	-0.57733	1.30946	-0.86244	0.02945	-0.03133	0.479878	-0.79142	0.052734	-0.89656		6	-0.5942	4.02121	1.78114	0.123387	-0.1072	-0.34988	-0.32377	0.734411	0.496111	1.10842
7	-0.37571	-0.57943	0.553011	-0.81297	0.24531	0.509643	0.607171	0.510412	-0.75501	-0.50415		7	-0.54734	5.13466	0.848534	-1.17706	-0.5508	-0.13434	0.105776	1.34575	-0.23862	2.27109
8	-0.38452	-0.71694	0.238837	-0.55282	-0.231	-0.73701	0.87976	-0.32719	-0.39926	-1.34135		8	-0.59723	8.58821	0.521285	-1.70586	-0.387	-0.2117	-0.00433	-0.02151	-0.09025	0.061079
9	-0.37842	-0.77223	0.319255	-0.37659	-0.1537	0.324214	0.717877	-1.04124	-0.33827	-1.22498		9	-0.60813	9.3314	3.21585	-1.6011	-0.6191	0.39287	-0.48425	1.46629	0.224229	0.670957
10	-0.42424	-0.74735	0.547938	-0.98293	0.15	-0.37726	0.183682	0.248971	-0.75453	-1.48258		10	-0.57277	7.97914	3.23889	-1.80092	-0.6108	-0.30303	-0.36772	-0.33485	-0.29727	-0.18727
11	-0.48003	-0.53692	-0.00049	-0.8853	0.21316	0.049877	0.187487	-0.25534	-0.77876	0.39131		11	-0.58102	3.92956	2.81369	-0.56822	-0.7088	-0.68445	-0.30737	-0.52923	0.340704	-0.493
12	-0.44819	-0.5586	-0.26063	-1.08479	0.52706	-0.19849	0.008257	0.311829	-0.39114	0.585582		12	-0.52765	1.71791	2.16957	0.154755	-0.4143	-0.21109	-0.26706	-0.23925	0.111024	0.336969
13	-0.46812	-0.7486	-0.15134	-1.07208	-0.0434	0.156376	-0.05748	-0.71525	-0.60292	2.13304		13	-0.64096	0.19995	2.73656	0.020009	-0.2662	-0.44949	-0.21424	-0.33972	-0.00718	0.127001
14	-0.44313	-0.65358	-0.33927	-0.94153	-0.0672	-0.54953	-0.36897	0.913573	-0.10872	-0.16759		14	-0.62456	0.583114	2.46145	0.06432	-0.5792	-0.27319	-0.34877	-0.25267	-0.06844	-0.4427
15	-0.32315	-0.75162	-0.32524	-0.65195	-0.0736	-0.14472	-0.26578	-0.03268	-0.86568	-0.3829		15	-0.55083	0.674272	4.26155	-0.41993	-0.3402	0.385773	-0.4695	0.164441	0.157284	-0.18904
16	-0.16503	-0.45846	-0.30047	-1.096	0.6224	0.313191	-0.56441	2.69737	-1.09311	-0.46923		16	-0.50314	0.208164	3.23365	-0.68876	-0.6202	0.815073	-0.39134	0.107789	0.255354	-0.04548
17	-0.15749	0.469324	-0.15585	-1.73163	0.67627	-0.1996	-0.20909	0.115647	-0.73422	0.314179		17	-0.63509	0.314486	2.25413	-1.27756	-0.7007	0.885059	-0.31436	-0.03328	0.33495	-0.19566
18	-0.30901	1.47892	0.730585	-1.29748	0.11575	8.01341	-0.37598	1.68327	-0.50712	-0.9757		18	-0.66059	0.536181	1.79536	-1.24752	-0.0255	0.206725	-0.486	0.007893	-0.1718	-0.28464
19	-0.2837	0.882031	0.494392	-0.94066	0.84164	4.82106	-0.14691	-0.29604	0.206937	-1.11685		19	-0.62023	0.525231	1.32871	-1.15634	-0.0297	0.519912	-0.47449	-0.2958	0.16849	0.32249
20	-0.35433	1.10676	-0.21219	0.005205	1.254	0.834293	-0.18011	-0.3695	0.810329	-0.23292		20	-0.60995	0.624671	2.28399	-1.14426	-0.3037	0.346236	-0.31184	-0.48633	-0.11505	1.12502
21	-0.39693	0.632008	-0.46916	0.706525	0.22113	0.182265	-0.22866	1.85857	0.264957	0.112454		21	-0.57874	0.382716	1.39077	-0.6826	-0.2317	-0.12697	-0.43281	-0.22485	0.556485	1.20849
22	-0.35973	0.096259	-0.48945	0.678591	0.0105	0.196274	-0.00358	-0.39045	0.213837	-0.32214		22	-0.67095	0.063304	1.12711	-0.92024	-0.1325	0.222798	-0.64595	1.74127	0.051808	-0.27091
23	-0.26891	-0.05872	-0.54548	0.463754	-0.1447	0.922565	-0.2886	0.253979	0.096583	-0.89699		23	-0.64121	-0.18837	2.03871	-1.10094	-0.3272	0.375615	-0.52955	0.372852	-0.2163	1.25517
24	-0.442	-0.16936	-0.45867	0.515732	0.21955	-0.56144	-0.33475	2.71224	0.217071	-0.82506		24	-0.62666	-0.28052	1.37321	-0.95037	0.06831	0.032224	-0.42105	-0.09045	-0.24483	-0.01145
25	-0.43812	-0.15336	-0.56057	0.442822	0.52173	-0.43225	-0.16945	-0.55032	-0.11913	-1.01732		25	-0.65393	-0.15589	1.10428	-1.39077	-0.0149	1.22425	-0.59583	0.36167	0.017015	0.282142
g
Rt. ACU	Rt. nonACU	Lt. ACU	Lt. nonACU	Lido + Rt. ACU
4.6929	-0.12123	-0.15749	-0.45801	-0.11314
2.34533	-0.41566	0.903282	-0.23039	1.67542
5.3209	2.72448	1.47892	9.3314	4.89869
4.9284	3.4235	1.36951	4.26155	2.3063
7.78437	0.129961	0.706525	0.698756	1.10336
6.1144	1.86483	1.254	0.79273	0.27516
1.46949	3.10689	8.01341	1.22425	1.65084
6.48113	0.702639	0.87976	0.105776	1.76952
5.43893	2.37543	2.71224	1.74127	2.79438
4.92191	0.336531	2.09798	0.624176	0.045346
5.02767	2.60925	3.40428	2.27109	2.62089

## Sheet: Supplementary figure3
e					f					g					h					j					k
EGFP	EGFP+hM3Dq	A53T	A53T+hM3Dq		EGFP	EGFP+hM3Dq	A53T	A53T+hM3Dq		EGFP	EGFP+hM3Dq	A53T	A53T+hM3Dq		EGFP	EGFP+hM3Dq	A53T	A53T+hM3Dq		EGFP	EGFP+hM3Dq	A53T	A53T+hM3Dq		EGFP	EGFP+hM3Dq	A53T	A53T+hM3Dq
480	427.667	116	346.667		5.30333	8.83333	10.78	7.86		90.91	82.61	48.15	75.86		60	72.7273	50	70		8.048	8.294	5.456	9.168		36.46	39.51	18.66	30
458.667	344	229	384		5.58333	6.05333	28.6133	4.49		90.91	82.61	52.17	76.92		66.6667	73.0769	25	50		7.792	11.208	4.584	8.429		38.15	35.44	19.37	34.35
452.333	293	252.333	263.333		5.01667	4.77333	7.21	4.3		83.33	68.42	29.73	84		66.6667	80	57.8947	47.6191		7.968	10.5	5.76	6.168		34.34	38	20.23	36.21
346.333	306	98.3333	189.667		3.53	4.45333	17.0433	4.03		87.5	78.95	45.16	86.67		54.5455	80	53.3333	73.3333		8.432	9.34	4.716	7.344		35.81	38.31	17.55	29.83
297.333	466.333	284.333	300		8.92	7.22	7.86667	7.34333		75	90	25.81	85.71		83.3333	52.9412	20	65		10.592	8.64	6.2	10.21		36.38	35.53	17.35	31.51
438.33	297	251	480		12	5.38	37.38	5.95		69.2308	66.6667	50	76.47		64.7059	55.5556	42.8571	80		7.896	8.81	5.29	9.57		38.81	34.21	18.52	28.52
461	480	153	316		7.78	4.34	22.4	7.78		73.3333	47.8261	57.8947	75		83.3333	55.5556	33.3333	56.25		10.176					32	29.55	23	28
372	294	98	480		5.44	7.03	45.03	4.25		81.8182	75	50	68.9655		100	50	53.8462	60		9.12						28.35
480	480	229	332		17.65	11.66	12.9	2.03		61.1111	64	63.1579	59.2593		60	62.5	46.1538	61.5385		8.928
209			480		7.47			5.31		57.8947			68.75		55.5556			50		8.384
472.67			375		10.34			5.28		52.9412								61.5385
m						n
Naïve	MPTP	MPTP+Acu	MPTP+Acu+hM4Di	MPTP+hM3Dq		Naïve	MPTP	MPTP+Acu	MPTP+Acu+hM4Di	MPTP+hM3Dq
103.309	86.5724	88.0702	87.3188	105.319		104.779	102.12	100.389	91.3043	109.575
103.496	87.7256	96.8872	87.5	105.614		110.49	105.054	100	90.9091	109.123
102.333	100.352	98.9051	93.4783	100.343		99.6667	108.099	94.5206	91.3043	107.877
100	84.9673	96.2329	87.9245	103.249		103.745	95.098	117.842	91.3208	108.664
103.986	88.2562	117.427		106.406		107.246	102.135			106.762
102.643	98.4314			103.333		99.5595	112.157			112.593
99.6403	91.4729			105.575		100.719	105.814			110.105
99.6403	89.011			104.38		102.518	95.2381			111.679
99.6795	86.4286			109.091		104.167	95.7143			113.986
103.704	86.3309			103.793		107.778	97.1223			111.724

[truncated: 4 more sheets: Supplementary figure5, Supplementary figure6, Supplementary figure7, Supplementary figure9]
